# Supplementary material for: Evaluation of the use of a novel bioabsorbable polymer drug-eluting microsphere for transarterial embolization of hepatocellular neoplasia in dogs
Source: PLoS One. 2022 Aug 8;17(8):e0269941. doi: 10.1371/journal.pone.0269941 (PMC9359553; doi:10.1371/journal.pone.0269941)
Supplement: S1 Data — (XLSX) [file pone.0269941.s001.xlsx]

## Sheet: Clincal and Treatment Data
	Tumor Location	Histopathologic Diagnosis	Survival time	Gender	Breed	Age	Wt	Dose of PTX (mg/m2)	Hematocrit: Pre	Platelets: Pre	Hematocrit: Post	Platelets: Post	WBC: Pre	Neutrophils: Pre	WBC: 7 days post	Neutrophils: 7 days post	WBC: 30 days post	Neutrophils: 30 days post	ALT: Pre	AST: Pre	Bili: Pre	ALT: 1-Day Post	AST: 1-Day Post	Bili 1-Day Post	ALT % Change 1-Day Post-Embo	AST % Change 1-Day Post-Embo	ALT: 30-Day Post	AST: 30-Day Post	Bili: 30-Day Post	ALT % Change 30-Day Post-Embo	AST % Change 30-Day Post-Embo	Tumor Volume pre	Tumor Volume post	% Change: Volume
1	Right lateral, medial and caudate liver lobes	Hepatocellular Carcinoma	248	FS	Dachshund	12	4.3	147	44.2	550000	44.9	566000	18160	15822	11990	10359	9610	8245	1117	230	0.2	5490	6432	0.2	391.495	2696.52	1395	486	0.2	24.8881	111.304	152	98	-35.5263
2	Entire mid-liver	Hepatocellular Carcinoma		FS	MIXB	10	7.7	90	47.8	462000	48	478000	8240	6526	24650	18060	5100	3519	68	56	0.2	1710	8748	0.2	2414.71	15521.4	63	61	0.2	-7.35294	8.92857	413	203	-50.8475
3	Quadrate liver lobe	Hepatocellular Carcinoma	629	MC	Golden Retriever	10.5	31	39	49.7	252000	46.4	226000	7460	6110	8420	6871	6370	4856	239	36	0.2	1353	272	0.2	466.109	655.556	154	29	0.2	-35.5649	-19.4444	367	202	-44.9591
4	Right lateral, medial and caudate liver lobes	Hepatocellular Carcinoma		MC	MIXB	9	13.2	67	30	1240000	31.8	1098000	9390	7568	1170	104	6670	5536	1453	102	0.3	7992	4541	0.3	450.034	4351.96	465	60	0.2	-67.9972	-41.1765	1484	889	-40.0943
5	Right lateral and caudate liver lobes	Adenoma	18	MC	JRUT	12	8.9	87	39.4	363000			4500	3074	15950	11165			116	43	0.2	2472	2262	0.2	2031.03	5160.47
6	Quadrate liver lobe	Hepatocellular Carcinoma	349	FS	MIXB	13	23.8	47.6	41.8	603000	41.3	428000	6100	4179	10700	6099	5080	3637	375	35	0.2	8919	2103	0.5	2278.4	5908.57	126	24	0.2	-66.4	-31.4286	1139	369	-67.6032
7	Caudate lobe involving common bile duct and portal vein	Hepatocellular Carcinoma		MC	MIXB	12	6.5	113	34.5	555000	41.4	412000	11550	9321	18260	15430	6320	4866	500	48	0.2	7981	6441	0.2	1496.2	13318.8	289	55	0.2	-42.2	14.5833	231	151	-34.632

## Sheet: Questionnaires
QUESTIONNAIRES
		PRE-Embolization
		CSAS
		Pain					Lack of Energy					Panting					Coughing					Pacing					Difficulty Sleeping					Lack of Appetite					Sleepiness					Vomiting					Diarrhea
		Yes/No	If yes, often?	If yes, severe?	If yes, distress or bother dog bother	If yes, distress or bother dog bother	Yes/No	If yes, often?	If yes, severe?	If yes, distress or bother dog bother	If yes, distress or bother dog bother	Yes/No	If yes, often?	If yes, severe?	If yes, distress or bother dog bother	If yes, distress or bother dog bother	Yes/No	If yes, often?	If yes, severe?	If yes, distress or bother dog bother	If yes, distress or bother dog bother	Yes/No	If yes, often?	If yes, severe?	If yes, distress or bother dog bother	If yes, distress or bother dog bother	Yes/No	If yes, often?	If yes, severe?	If yes, distress or bother dog bother	If yes, distress or bother dog bother	Yes/No	If yes, often?	If yes, severe?	If yes, distress or bother dog bother	If yes, distress or bother dog bother	Yes/No	If yes, often?	If yes, severe?	If yes, distress or bother dog bother	If yes, distress or bother dog bother	Yes/No	If yes, often?	If yes, severe?	If yes, distress or bother dog bother	If yes, distress or bother dog bother	Yes/No	If yes, often?	If yes, severe?
	1	0					1	3	3	1	1	0					1	1	1	1	1	0					0					0					1	3	3	1	1	0					0
	2	1	1	1	4	5	1	4	2	3	3	1	4	3	5	5	0					0					1	2	4	5	5	0					0					0					0
	3	0					1	1	1	2	3	0					0					0					0					0					0					0					0
	4	0					1	2	1	2	3	1	3	2	2	3	0					0					1	2	1	2	3	1	1	1	2	4	0					0					0
	5	0					1	2	2	2	3	1	3	2	3	4	0					0					1	2	1	2	3	0					0					1	1	1	2	3	0
	6	0					0					0					0					0					0					0					0					0					0
	7	0					0					0					0					0					1	2	2	2	2	0					0					0					0
		POST-Embolization
		CSAS
		Pain					Lack of Energy					Panting					Coughing					Pacing					Difficulty Sleeping					Lack of Appetite					Sleepiness					Vomiting					Diarrhea
		Yes/No	If yes, often?	If yes, severe?	If yes, distress or bother dog bother	If yes, distress or bother dog bother	Yes/No	If yes, often?	If yes, severe?	If yes, distress or bother dog bother	If yes, distress or bother dog bother	Yes/No	If yes, often?	If yes, severe?	If yes, distress or bother dog bother	If yes, distress or bother dog bother	Yes/No	If yes, often?	If yes, severe?	If yes, distress or bother dog bother	If yes, distress or bother dog bother	Yes/No	If yes, often?	If yes, severe?	If yes, distress or bother dog bother	If yes, distress or bother dog bother	Yes/No	If yes, often?	If yes, severe?	If yes, distress or bother dog bother	If yes, distress or bother dog bother	Yes/No	If yes, often?	If yes, severe?	If yes, distress or bother dog bother	If yes, distress or bother dog bother	Yes/No	If yes, often?	If yes, severe?	If yes, distress or bother dog bother	If yes, distress or bother dog bother	Yes/No	If yes, often?	If yes, severe?	If yes, distress or bother dog bother	If yes, distress or bother dog bother	Yes/No	If yes, often?	If yes, severe?
	1	0					0					0					0					0					0					0					0					0					0
	2	1	1	1	2	2	1	2	1	1	1	1	2	1	1	1	1	1	1	1	1	1	1	1	1	1	0					1	3	2	2	2	1	3	2	2	2	1	2	1	2	2	0
	3	0					0					0					0					0					0					0					0					0					0
	4	1	1	1	2	2	1	1	2	2	3	1	2	2	2	2	0					1	2	2	3	3	0					0					0					0					1	2	1
	5
	6	0					0					0					0					0					0					0					0					0					0
	7	0					0					0					0					0					0					0					0					0					0
[truncated: 49 more columns]
